# Supplementary material for: Ideal Combinations of Acceleration-Based Intensity Metrics and Sensor Positions to Monitor Exercise Intensity under Different Types of Sports
Source: Sensors (Basel). 2022 Mar 28;22(7):2583. doi: 10.3390/s22072583 (PMC9003469; doi:10.3390/s22072583)
Supplement: Supplementary file 1 [file sensors-22-02583-s001.zip]

Archive with 1 entries (1 files):
- sensors-1620265-supplementary.pdf
